# Supplementary material for: Exploring the Bacterial Microbiome of High-Moisture Plant-Based Meat Substituted Soybean Flour with Mung Bean Protein and Duckweed Powder
Source: Biology (Basel). 2025 Jun 19;14(6):735. doi: 10.3390/biology14060735 (PMC12189225; doi:10.3390/biology14060735)
Supplement: Supplementary file 1 [file biology-14-00735-s001.zip]

Archive with 1 entries (1 files):
- biology-3661386-supplementary.pdf
